# Supplementary material for: Intermolecular-Type Conical Intersections in Benzene Dimer
Source: Int J Mol Sci. 2023 Feb 2;24(3):2906. doi: 10.3390/ijms24032906 (PMC9917476; doi:10.3390/ijms24032906)
Supplement: Supplementary file 1 [file ijms-24-02906-s001.zip]

Archive with 1 entries (1 files):
- ijms-2175483-supplementary.pdf
